# Supplementary material for: Potential Markers for Selecting Self-Eliminating Apple Genotypes
Source: Plants (Basel). 2021 Aug 5;10(8):1612. doi: 10.3390/plants10081612 (PMC8398410; doi:10.3390/plants10081612)
Supplement: Supplementary file 1 [file plants-10-01612-s001.zip]

Archive with 1 entries (1 files):
- plants-1275088-supplementary.pdf
